# Supplementary material for: Evolution of research trends and emerging hotspots in bioelectrical impedance analysis over the last two decades: a bibliometric analysis
Source: J Int Soc Sports Nutr. 2025 Jun 26;22(1):2523381. doi: 10.1080/15502783.2025.2523381 (PMC12203698; doi:10.1080/15502783.2025.2523381)
Supplement: Supplemental Material [file RSSN_A_2523381_SM0807.xlsx]

## Sheet: MainInformation
MAIN INFORMATION ABOUT DATA

## Sheet: MainInformationDF
Description

## Sheet: AnnualProduction
Year

## Sheet: AnnualGrowthRate
10.1

## Sheet: MostProdAuthors
Authors

## Sheet: MostCitedPapers
Paper

## Sheet: MostProdCountries
Country

## Sheet: TCperCountries
Country

## Sheet: MostRelSources
Sources

## Sheet: MostRelKeywords
Author Keywords (DE)
